# Supplementary material for: Fecal Microbiota Transplantation from Mice Receiving Magnetic Mitohormesis Treatment Reverses High-Fat Diet-Induced Metabolic and Osteogenic Dysfunction
Source: Int J Mol Sci. 2025 Jun 6;26(12):5450. doi: 10.3390/ijms26125450 (PMC12193155; doi:10.3390/ijms26125450)
Supplement: Supplementary file 1 [file ijms-26-05450-s001.zip]

Archive with 1 entries (1 files):
- ijms-3653820-supplementary.pdf
